# Supplementary material for: Dataset on the green consumption behaviour amongst Malaysian consumers
Source: Data Brief. 2020 Sep 11;32:106302. doi: 10.1016/j.dib.2020.106302 (PMC7501413; doi:10.1016/j.dib.2020.106302)
Supplement: Supplementary file 1 [file mmc1.xlsx]

## Sheet: questionnaire
	Questionnaire construct	Answer options
Section 1 - Variables
Social Influence
1	Most people around me think green purchasing is an effective way to save the earth	1=Strongly disagree	2=Disagree	3=Neither agree or disagree	4=Agree	5=Strongly Agree
2	Most people who are important to me think engaging in green purchasing is good	1=Strongly disagree	2=Disagree	3=Neither agree or disagree	4=Agree	5=Strongly Agree
3	My family highly values the environmental friendliness of a product	1=Strongly disagree	2=Disagree	3=Neither agree or disagree	4=Agree	5=Strongly Agree
4	People in my circle of friends highly value the environmental friendliness of a products	1=Strongly disagree	2=Disagree	3=Neither agree or disagree	4=Agree	5=Strongly Agree
Perceive Behavioural Control
1	The decision whether or not to consume green products is within my control	1=Strongly disagree	2=Disagree	3=Neither agree or disagree	4=Agree	5=Strongly Agree
2	For me to do green purchasing is do-able	1=Strongly disagree	2=Disagree	3=Neither agree or disagree	4=Agree	5=Strongly Agree
3	I have the ability to do green purchases	1=Strongly disagree	2=Disagree	3=Neither agree or disagree	4=Agree	5=Strongly Agree
4	I have the ability to do green practices	1=Strongly disagree	2=Disagree	3=Neither agree or disagree	4=Agree	5=Strongly Agree
5	I believe that my decision in consuming green products have a direct influence on the environmental as a whole	1=Strongly disagree	2=Disagree	3=Neither agree or disagree	4=Agree	5=Strongly Agree
Environmental Concern
1	When deciding what to buy, consumers should balance the product's price with the best interest of the environment	1=Strongly disagree	2=Disagree	3=Neither agree or disagree	4=Agree	5=Strongly Agree
2	Those who consume more, should be the most responsible in protecting the environment	1=Strongly disagree	2=Disagree	3=Neither agree or disagree	4=Agree	5=Strongly Agree
3	Consumers should consider the environment as one of their stakeholders when making decisions	1=Strongly disagree	2=Disagree	3=Neither agree or disagree	4=Agree	5=Strongly Agree
4	To be environmentally responsible, consumers need to make purchases that is best for the environment	1=Strongly disagree	2=Disagree	3=Neither agree or disagree	4=Agree	5=Strongly Agree
5	Consumers should be concerned about maintaining a good place to live	1=Strongly disagree	2=Disagree	3=Neither agree or disagree	4=Agree	5=Strongly Agree
6	Consumers should have interest in the well-being of the community in which they live in	1=Strongly disagree	2=Disagree	3=Neither agree or disagree	4=Agree	5=Strongly Agree
Consumer Novelty Seeking
1	I often seek out information about new products and brands	1=Strongly disagree	2=Disagree	3=Neither agree or disagree	4=Agree	5=Strongly Agree
2	I like to go to places where I will be exposed to information about new products and brands	1=Strongly disagree	2=Disagree	3=Neither agree or disagree	4=Agree	5=Strongly Agree
3	I like magazines that introduce new brands	1=Strongly disagree	2=Disagree	3=Neither agree or disagree	4=Agree	5=Strongly Agree
4	I frequently look for new products and services	1=Strongly disagree	2=Disagree	3=Neither agree or disagree	4=Agree	5=Strongly Agree
5	I seek out situations in which I will be exposed to new and different sources of product information	1=Strongly disagree	2=Disagree	3=Neither agree or disagree	4=Agree	5=Strongly Agree
6	I am continually seeking new product experience	1=Strongly disagree	2=Disagree	3=Neither agree or disagree	4=Agree	5=Strongly Agree
7	When I go shopping, I find myself spending very little time checking out new products and brands	1=Strongly disagree	2=Disagree	3=Neither agree or disagree	4=Agree	5=Strongly Agree
8	I take advantage of the first available opportunity to find out about new and different products	1=Strongly disagree	2=Disagree	3=Neither agree or disagree	4=Agree	5=Strongly Agree
Green Consumption Behaviour
1	I prefer purchasing of energy saving products (e.g. low energy lamps, energy efficient fridge)	1=Strongly disagree	2=Disagree	3=Neither agree or disagree	4=Agree	5=Strongly Agree
2	I prefer purchasing water saving products (e.g. water savings shower heads/washing machine)	1=Strongly disagree	2=Disagree	3=Neither agree or disagree	4=Agree	5=Strongly Agree
3	I prefer purchasing product free from Chlorofluorocarbons (CFC) (e.g. CFC-free aerosols propellant, CFC-free inhalers)	1=Strongly disagree	2=Disagree	3=Neither agree or disagree	4=Agree	5=Strongly Agree
4	I prefer purchasing recycled paper products (e.g. recycled paper note pads, recycled face tissue)	1=Strongly disagree	2=Disagree	3=Neither agree or disagree	4=Agree	5=Strongly Agree
5	I prefer purchasing green/organic foods and vegetables (e.g. Vegetables grown without chemical, meat that don't contain hormones)	1=Strongly disagree	2=Disagree	3=Neither agree or disagree	4=Agree	5=Strongly Agree
6	I prefer purchasing environmental friendly building material (e.g. green roof, bamboo flooring)	1=Strongly disagree	2=Disagree	3=Neither agree or disagree	4=Agree	5=Strongly Agree
7	I prefer purchasing green furniture (e.g. bamboo or rattan furniture)	1=Strongly disagree	2=Disagree	3=Neither agree or disagree	4=Agree	5=Strongly Agree
8	I make every effort to buy paper products made from recycle papers	1=Strongly disagree	2=Disagree	3=Neither agree or disagree	4=Agree	5=Strongly Agree
9	When I purchase products, I always make a conscious effort to buy those products that are low in pollutants	1=Strongly disagree	2=Disagree	3=Neither agree or disagree	4=Agree	5=Strongly Agree
10	I try to buy products that can be recycled	1=Strongly disagree	2=Disagree	3=Neither agree or disagree	4=Agree	5=Strongly Agree
11	I make every effort to recycle paper	1=Strongly disagree	2=Disagree	3=Neither agree or disagree	4=Agree	5=Strongly Agree
12	I make every effort to recycle plastic	1=Strongly disagree	2=Disagree	3=Neither agree or disagree	4=Agree	5=Strongly Agree
13	I make every effort to recycle glass	1=Strongly disagree	2=Disagree	3=Neither agree or disagree	4=Agree	5=Strongly Agree
Section 2 - Media preference and level of engagement with the stated media
1	Newspaper	1=Never	2=Seldom	3=Sometimes	4=Often	5=Always
2	Magazine	1=Never	2=Seldom	3=Sometimes	4=Often	5=Always
3	Television	1=Never	2=Seldom	3=Sometimes	4=Often	5=Always
4	Radio	1=Never	2=Seldom	3=Sometimes	4=Often	5=Always
5	Social media	1=Never	2=Seldom	3=Sometimes	4=Often	5=Always
Section 3 - Demographic
1	Gender	1=Male	2=Female
2	Age	1=Below 20 years	2=21-30 years	3=31-40 years	4=41-50 years	5=51-60 years	6=Above 60 years
3	Marital status	1=Married with children	2=Married without children	3=Single parent	4=Single	5=Others
4	Education background	1=No formal education	2=Primary school	3=High school	4=Diploma	5=Bachelor degree	6=Master degree	7=PhD
5	Ethnicity	1=Malay	2=Chinese	3=Indian	4=Others
6	Number in a household	1='1-2'	2='3-5'	3='6-8'	4='9-11'	5='12 and above'
7	Personal income	1=Less than RM2000	2=RM2001-RM4000	3=RM4001-RM6000	4=RM6001-RM8000	5=RM8001-RM10000	6=More than RM10000
8	Occupation	1=Professional/Manager/Executive	2=Other white collar	3=Students	4=Blue collar	5=Housewives/H'bands	6=Pensioner	7=Others
9	Work category	1=Accounting	2= Admin/Human resource	3=Arts/Media/Communication	4=Buildings/Construction	5=Computer/Information technology	6=Education/Training	7=Engineering	8=Healthcare	9=Hotel/Restaurant	10=Manufacturing	11=Sales/Marketing	12=Sciences	13=Services	14=Others
