# Supplementary material for: Dataset on the green consumption behaviour amongst Malaysian consumers
Source: Data Brief. 2020 Sep 11;32:106302. doi: 10.1016/j.dib.2020.106302 (PMC7501413; doi:10.1016/j.dib.2020.106302)
Supplement: Supplementary file 2 [file mmc2.xlsx]

## Sheet: codebook
SPSS Codebook
Variable	SPSS variable name	Coding instructions
Identification number	ID	Number assigned to each survey
Environmental concern	EC	1=Strongly disagree 2=Disagree 3=Neither agree or disagree 4=Agree 5=Strongly Agree
Social influence	SI
Perceived behavioural control	PBC
Consumer novelty seeking	CNS
Green consumption behaviour	GC
Media preference	PM1-PM5	1=Never 2=Seldom 3=Sometimes 4=Often 5=Always
Gender	Gender	1=Male 2=Female
Age	Age	1=Below 20 years 2=21-30 years 3=31-40 years 4=41-50 years 5=51-60 years 6=Above 60 years
Marital status	Marital_status	1=Married with children 2=Married without children 3=Single parent 4=Single 5=Others
Education background	Education	1=No formal education 2=Primary school 3=High school 4=Diploma 5=Bachelor degree 6=Master degree 7=PhD
Ethnicity	Ethnicity	1=Malay 2=Chinese 3=Indian 4=Others
Number in a household	No_household	1='1-2' 2='3-5' 3='6-8' 4='9-11' 5='12 and above'
Personal income	Personal_income	1=Less than RM2000 2=RM2001-RM4000 3=RM4001-RM6000 4=RM6001-RM8000 5=RM8001-RM10000 6=More than RM10000
Occupation	Occupation	1=Professional/Manager/Executive 2=Other white collar 3=Students 4=Blue collar 5=Housewives/H'bands 6=Pensioner 7=Others
Work category	Work_category	1=Accounting 2= Admin/Human resource 3=Arts/Media/Communication 4=Buildings/Construction 5=Computer/Information technology 6=Education/Training 7=Engineering 8=Healthcare 9=Hotel/Restaurant 10=Manufacturing 11=Sales/Marketing 12=Sciences 13=Services 14=Others
